# Supplementary material for: A transcriptional program associated with cell cycle regulation predominates in the anti-inflammatory effects of CX-5461 in macrophage
Source: Front Pharmacol. 2022 Oct 26;13:926317. doi: 10.3389/fphar.2022.926317 (PMC9644203; doi:10.3389/fphar.2022.926317)
Supplement: Supplementary file 2 [file Table2.XLSX]

## Sheet: LPSvsConDEG
Supplementary Table S2. Differentially expressed genes after LPS priming
gene symbol	log2FoldChange	pvalue
A2m	1.25412	0.00022142
AABR07001929	-5.4151	0.0103024
AABR07002910	6.08767	0.0254984
AABR07004868	2.74593	0.0140283
AABR07005027	-5.57155	0.00688152
AABR07005593	2.98344	0.00132209
AABR07005775	-3.1531	0.0177675
AABR07006889	9.23165	2.40731e-09
AABR07008097	1.16883	0.00391505
AABR07008568	2.71745	0.0413339
AABR07010985	-6.33533	1.43255e-07
AABR07010986	-3.64308	0.00679981
AABR07011031	-2.59571	0.00226713
AABR07011062	-1.99673	0.031992
AABR07012302	5.90557	1.052e-06
AABR07012779	-3.25189	0.0446024
AABR07012826	1.6702	0.00296455
AABR07014275	-1.275	0.00211003
AABR07016572	1.28997	0.000931892
AABR07017868	-4.08434	0.0424016
AABR07019442	5.65953	0.00620802
AABR07021357	5.86617	0.041312
AABR07021804	-1.75033	0.00216719
AABR07024463	-1.98988	0.00502849
AABR07024542	1.91497	0.000205072
AABR07025277	-6.0193	0.0260754
AABR07025328	1.07548	0.0187991
AABR07026536	-1.72074	0.0135217
AABR07027870	-1.17595	0.00636672
AABR07028998	-3.07652	0.0057638
AABR07029596	1.21848	0.00646797
AABR07030086	1.29736	0.0178861
AABR07030366	-1.02994	0.0086145
AABR07030544	1.16742	0.046646
AABR07030729	1.49714	0.00110099
AABR07030791	-3.49554	0.0277951
AABR07031533	2.61865	0.00456513
AABR07032097	1.86162	5.41672e-13
AABR07032202	2.62784	0.000798222
AABR07032453	1.42741	0.0291046
AABR07033236	-1.54291	0.0186187
AABR07033666	-1.50357	0.0489042
AABR07034767	-1.11081	9.78446e-06
AABR07034833	-9.58451	1.92282e-10
AABR07035722	1.04038	0.000969925
AABR07037307	-2.24706	0.0149294
AABR07037923	5.50332	0.0148218
AABR07039778	-5.93528	0.00243889
AABR07041096	-1.22649	3.06271e-06
AABR07044017	-6.3782	0.000528533
AABR07044414	-2.09115	0.0451477
AABR07044454	1.57385	0.00212161
AABR07047835	-1.49604	0.00629571
AABR07049085	1.02701	0.0107175
AABR07049408	-3.21562	0.0021554
AABR07051326	2.90456	0.00546074
AABR07053481	-1.09098	0.0413281
AABR07056013	2.25731	0.0371109
AABR07058422	-3.1714	4.10648e-09
AABR07058514	-1.62056	0.0411581
AABR07059308	1.09551	0.0144097
AABR07062766	-1.40992	0.0115173
AABR07063274	-2.16222	0.000390769
AABR07063613	7.9062	0.0431178
AABR07064878	-1.20018	0.00727817
AABR07065498	-1.82489	0.00192767
AABR07066436	-6.08375	0.00102732
AABR07066567	-3.73594	0.00734018
AABR07066792	7.14953	0.00280467
AABR07067556	-1.19332	0.00616251
AABR07068316	-1.37222	0.000162071
AABR07070117	-1.20813	0.0094806
AABR07071383	5.95981	0.00228722
AABR07071904	-1.27549	0.0485926
AABR07071966	-1.60345	0.0006698
Abca17	-1.08705	0.0316236
Abca4	-1.57866	0.00377994
Abca8	-4.18206	1.72652e-05
Abcc9	1.82516	0.02851
Abcd4	-1.49602	1.50445e-05
Abhd18	1.03366	3.4624e-07
Abi3	-1.14616	0.0164393
AC099444	5.95335	0.0329413
AC114233	1.44283	1.44064e-06
AC123494	-1.05378	0.0154692
AC126641	-1.58329	0.00144254
AC127084	-4.76818	0.00963923
AC128848	4.84403	0.0493266
AC135645	-5.52433	0.00779645
Ac1576	-5.63875	0.0492756
Acacb	-1.44101	0.00649699
Ackr3	-1.31497	0.00819937
Acod1	2.2611	1.25811e-31
Acot4	-5.77267	0.0397795
Acss3	-1.79463	0.00263624
Acta1	-2.66351	5.43997e-06
Actg2	-1.57703	0.0278811
Ada	1.02197	0.000700365
Adam33	-1.13212	0.000796615
Adamts14	1.33172	2.83762e-06
Adamts15	1.69237	0.00827232
Adap2	-1.03845	0.000355418
Adcy4	-1.68647	8.71216e-05
Adcyap1r1	1.8022	0.0139143
Adgb	1.51378	0.0116487
Adgrf5	-3.01061	0.00461647
Adh7	-1.27088	0.0126248
Adora2a	2.15262	5.50193e-32
Adora2b	1.39238	1.70826e-14
Adrb2	-1.16091	0.0025648
Adtrp	-2.07881	0.0498479
Afmid	-1.30745	0.000442064
Ahsp	3.23571	0.0398613
Ak4	1.26663	0.000115716
Akap5	-1.14788	5.70291e-13
Aldh1a3	-3.22321	0.0407468
Aldh1a7	-6.10679	0.00459637
Alk	-4.77797	0.0189422
Alkal1	-5.75839	0.00425753
Alox12e	-5.43174	0.00556946
Alox5ap	-2.49088	0.000626451
Alpk3	-3.15319	0.000925085
Alpl	-1.54215	1.30673e-05
Als2cl	-1.17107	0.0123161
Amot	-1.08886	0.0171676
Amph	-1.70751	0.000302049
Amt	-1.37035	0.0413457
Angptl4	2.57681	0.00021183
Ankrd34a	-1.30031	0.0257343
Ankrd37	1.0122	0.00102587
Ankrd66	-1.98199	0.0286901
Ano3	-1.39205	0.0121934
Ano5	-1.65158	0.00066638
Antxr2	1.10524	0.000935639
Aox1	-2.48048	5.70298e-08
Apln	2.45383	9.06884e-09
Apobr	1.01288	0.0126625
Apoh	3.10253	0.0110235
Aqp1	-1.07833	0.00390562
Arap2	-1.06724	0.00255754
Arap3	-1.33811	0.00722191
Areg	-1.96406	0.00770863
Arg1	2.83946	8.64682e-05
Arhgap28	-1.16692	0.00309074
Arhgdib	1.19668	2.73327e-11
Arhgef28	-2.0924	0.000520689
Arl4d	-1.6716	5.54973e-06
Armc3	-1.30489	0.0364209
Arnt2	-1.39689	0.000150402
Art4	1.84354	0.000539667
Ascl2	1.21484	0.011632
Asic1	-2.6965	0.0214331
Aspa	-4.1432	0.0107195
Asphd2	5.49815	0.012332
Atoh8	-1.97344	0.00270433
Atp2b4	-2.07563	1.43051e-06
Atp6v0a1	1.00618	2.68763e-15
Atrx	6.68228	0.0490416
Avpr1a	-1.77244	0.000558678
Baalc	-2.76526	0.019094
Baiap2l1	-1.01935	0.000995151
Batf3	4.40008	0.000130599
Bcan	5.27982	0.0191292
Bcl2a1	1.29284	0.00029838
Bfsp1	1.35223	0.029734
Birc3	1.04019	3.02953e-05
Birc7	-7.04967	1.0771e-05
Blnk	-1.18385	0.0244126
Bmf	-1.65368	1.19486e-11
Bmp3	-2.18043	8.17832e-08
Bmx	-3.46897	0.0440071
Bnip3	1.07384	5.85441e-05
Bsn	1.67293	0.0424384
Btc	-3.24167	0.0056769
Btn1a1	-3.57803	0.0304644
C1qb	-2.29598	0.00666963
C1qtnf3	-1.34012	0.0464103
C6	-1.92164	0.0258508
Ca12	2.62982	0.000259259
Cabcoco1	-1.83755	0.0046292
Cacna1g	-1.78123	0.00542755
Cacna1i	1.59395	0.0418723
Cacnb2	-2.97175	0.0115415
Calml4	-2.24806	0.00336068
Camp	1.2579	0.0209507
Casq2	-1.71592	5.63632e-05
Cav3	-1.61748	0.0153504
Cbx7	-1.01394	0.00385752
Ccdc152	-2.02503	6.37646e-07
Ccdc170	-3.40664	0.0463871
Ccdc177	1.47705	0.013529
Ccdc80	-1.06854	0.00641126
Ccdc88b	1.1897	1.82533e-07
Ccdc88c	-1.8919	7.76389e-06
Ccl12	2.64243	3.98476e-06
Ccl2	1.24406	0.000472466
Ccl20	1.89958	1.84189e-06
Ccl3	3.10435	2.73117e-22
Ccl4	3.51597	2.65906e-48
Ccl6	1.67329	0.000450279
Ccl7	1.01573	0.0167037
Ccn5	-1.06943	6.98309e-06
Ccnd1	-1.66082	0.000253968
Cd14	1.33433	0.000686987
Cd274	1.55017	6.86248e-12
Cd300c2	-1.65804	3.49636e-08
Cd300e	1.0088	0.0441413
Cd4	-1.14821	2.14797e-06
Cd44	1.05674	0.00174606
Cd5l	-1.25325	0.0179433
Cd69	2.8453	1.23974e-06
Cd8a	-2.91898	0.000188332
Cd9	-1.53947	1.10574e-05
Cd93	-2.83988	1.09316e-07
Cd96	5.97418	0.00287915
Cda	-5.74267	0.00942509
Cdc42ep2	-1.52157	0.00134705
Cdkl5	-1.41323	0.0031436
Cdkn2a	-1.27945	4.7714e-05
Cdkn2b	-2.3538	2.09569e-06
Cebpd	1.01669	0.000124302
Celf4	4.69273	0.00266472
Celsr2	-1.12737	0.000126489
Cemip2	1.08373	1.4882e-13
Cenpn	1.14959	0.000235755
Cfap100	-1.80297	0.000623636
Cfd	-1.65617	6.32564e-05
Cflar	1.42446	6.13965e-06
Cgn	-3.60942	0.0147665
Cgnl1	-1.15509	4.77622e-05
Ch25h	3.02095	1.55175e-10
Chchd10	-1.43216	1.29312e-05
Chit1	-6.10893	0.00356161
Chp2	-4.32115	7.86445e-06
Chrdl1	-1.43634	0.0474493
Chrdl2	2.57486	0.00115167
Chst10	1.01723	0.00758123
Chst11	1.63916	0.000124199
Chst13	-1.57293	0.0100452
Chsy3	2.71885	0.00110549
Cilp	-1.70211	0.00578858
Cish	1.57207	1.43462e-17
Cit	1.0492	0.00399522
Clcn2	-9.55162	0.0145042
Clcn4	-2.79705	0.00649054
Clcnka	6.71401	0.00671584
Cldn15	-2.42419	0.0188197
Clec2d	-1.38756	1.60616e-05
Clec4a	-2.01738	0.00128175
Clec4e	1.58622	0.000255171
Clic3	-1.64561	6.58649e-05
Clic5	-2.89588	0.0189435
Clmp	1.07371	0.00348694
Clstn2	2.30694	0.0134148
Cmklr1	1.22802	2.11949e-05
Cntn3	-1.94245	0.00184578
Cobll1	-1.28471	0.00100086
Col3a1	-1.14781	0.00868824
Col4a3	-2.67563	4.74984e-07
Col4a4	-1.87511	0.00125044
Col5a3	2.69358	0.00193395
Col6a6	1.04596	0.00433186
Col9a3	-5.17874	0.0215334
Comp	1.69492	0.0036238
Coro6	-1.36376	0.0050734
Cox4i2	2.63703	0.0404143
Cped1	-1.20567	0.00728855
Cpne4	3.63965	0.00121751
Crabp1	1.11799	0.0340786
Crabp2	-3.27514	1.30103e-06
Crb2	-1.82801	0.000436615
Creb3l1	1.30931	5.94834e-08
Crip1	-1.05378	1.40222e-07
Crispld2	1.13043	0.00348407
Cryaa	6.86631	0.000266771
Crybb1	2.75333	0.0302864
Csf2rb	1.73231	2.01867e-07
Csf3	4.7946	4.64501e-05
Csgalnact1	1.53013	0.035643
Csmd2	1.99378	0.0258708
Cthrc1	-1.17267	0.0462295
Ctla4	-7.07989	9.53297e-06
Ctnna2	-6.349	0.0146285
Cxcl1	1.79644	2.83511e-06
Cxcl11	6.18451	0.0214889
Cxcl14	1.47513	0.00879088
Cxcl16	1.12391	7.21487e-14
Cxcl2	3.02731	0.00453558
Cxcl3	2.80138	0.000509451
Cxcl6	1.71127	9.6804e-07
Cyp26b1	2.29106	3.70797e-06
Cyp2j10	-1.06723	0.00653839
Cyp4f18	3.35562	0.00060504
Cyp7b1	2.61581	7.73252e-16
Cysltr1	-1.68486	0.00469002
Ddc	-6.913	0.00420466
Ddit4l2	-1.94042	0.000333072
Depdc1	1.2998	0.0140407
Deptor	-1.23463	2.48073e-05
Des	-1.40468	4.75695e-08
Dio3	2.00507	0.000517282
Dipk2a	-1.03038	0.000446758
Dixdc1	-1.61039	1.20268e-12
Dkk2	2.32318	0.00489056
Dmd	-1.7576	2.06116e-08
Dmpk	-1.6835	3.81129e-14
Dmrt2	-1.80468	0.000297005
Dmrtc2	-3.17804	0.00334983
Dnah7	-1.28842	0.0345637
Dnajb7	-4.081	0.044463
Dnajc6	-1.76011	0.000527938
Dnali1	-2.34966	0.00144583
Dpep3	-5.29909	0.0182922
Dpp4	-3.02765	0.0260041
Dpysl4	1.42342	0.00691199
Dram1	1.48497	3.98192e-09
Dsp	-2.44453	0.0165253
Dtna	-1.16409	0.00051276
Dus4l	1.19308	8.84907e-05
Dusp2	2.31964	6.78036e-05
Dyrk3	-1.71971	2.4908e-07
Ebf1	1.26838	0.028144
Ednrb	1.8443	8.69739e-05
Efna1	-1.74293	0.0077755
Egln3	1.29557	9.65888e-05
Elf5	4.39612	0.00123191
Emc6	1.10645	7.88187e-09
Emilin1	2.12484	1.4086e-19
Eml5	-1.46907	0.0486645
Eno3	-2.47155	8.22961e-07
Enpp3	1.6727	1.23035e-06
Entpd3	-2.72046	0.0458787
Epas1	1.54299	1.97949e-09
Epb41l1	3.80355	0.0361825
Epha4	-1.35795	0.000194368
Epha7	-1.24516	4.80376e-08
Eps8l1	-1.56104	0.00453922
Epyc	4.60323	0.00105724
Erfe	1.32192	0.01545
Etl4	-2.16546	0.000432356
Evpl	-2.45327	0.00023052
Exoc3l2	1.43473	0.0120617
Exph5	-2.88485	2.53268e-05
F13a1	-3.88356	0.00107036
F2rl1	-1.00403	0.00755092
F2rl2	1.96013	0.000182878
Fam107b	-1.20362	0.00505392
Fam131b	1.40737	0.047773
Fam161b	-2.08214	0.00556357
Fam180a	-4.64435	0.0317067
Fam184a	-1.06442	0.00127294
Fam20a	1.37971	1.71162e-09
Fam20c	1.15068	3.82311e-06
Fam47a	-5.88202	0.00228459
Fam81b	5.28206	0.0316505
Fbxl13	5.03134	0.00707389
Fcgbp	-4.58157	0.0016039
Fcgr2b	1.45727	8.88943e-27
Fcna	-1.31412	6.26198e-10
Fcrlb	1.27791	0.0129492
Fer1l5	-1.08638	0.0251346
Fgf12	-1.19808	0.00223837
Fgf16	-4.88459	0.0409538
Fgf9	-1.27718	0.0381856
Fgg	-1.5942	0.0219718
Fgr	1.18584	1.16284e-08
Fhl1	-1.58667	7.12285e-07
Fibin	-3.67499	0.0043799
Filip1	-3.86391	0.00244368
Fndc5	-1.14411	0.0342236
Fosl1	1.04512	0.000118782
Foxn1	1.51651	0.0362623
Foxo6	-2.47109	0.0247123
Fras1	-3.5724	0.00121789
Frmd3	-3.47699	0.033279
Frmd4b	-1.88777	1.15098e-05
Fsbp	-1.07201	0.0499168
Fut7	-1.7927	0.00150798
Fzd4	-1.4144	1.4414e-05
Fzd6	-1.46483	0.0408437
Fzd9	5.80619	0.00383309
G0s2	1.48801	0.014436
Gabra1	1.4557	0.00923416
Gabrr2	-2.81812	0.0154615
Galnt13	-1.07276	0.00835136
Galnt14	1.8663	0.000179618
Galnt18	-1.23199	0.00405034
Galnt3	1.49606	0.0288352
Galnt5	2.09441	0.00350255
Gap43	2.77289	0.0359832
Gapt	-6.26241	0.00130343
Gas2l2	-5.655	0.0474139
Gas6	-1.75387	0.00815182
Gask1b	-1.31236	2.03085e-09
Gata4	-1.05998	0.00717621
Gbp6	-1.54571	0.00335389
Gbx2	7.33552	2.3665e-06
Gch1	1.48541	5.94417e-08
Gcnt1	-1.02683	0.000313378
Gem	-1.20073	0.012145
Gfpt2	1.29468	2.58871e-07
Gfra4	-1.9855	0.0164649
Gimap9	5.72388	0.00643003
Glb1l2	-1.04512	0.00710138
Gldc	-1.3631	0.00570131
Glis1	2.60321	0.021028
Glis3	1.66538	8.98856e-07
Glrx	2.1351	0.00253565
Gm22988	1.40802	0.0499287
Gna15	-1.48622	0.00196354
Gng13	-1.50634	0.0412163
Gpd1	-2.76558	0.0147573
Gpm6a	-2.26196	0.000108329
Gpm6b	1.24374	0.000116171
Gpr153	1.39964	8.1798e-05
Gpr84	3.45896	0.0212952
Gprc5c	-1.64163	6.76959e-06
Gprin3	-1.44066	0.000643502
Gramd2a	-1.64253	0.0382563
Grhl1	-2.98478	0.0435329
Gria2	-2.82635	4.33248e-05
Gria3	-1.10635	0.000435772
Grid1	5.83036	0.0050064
Grik5	-1.99736	0.00690505
Grm1	2.39622	0.000204964
Gsdma	1.84173	0.0263571
Gsta4	-1.5785	0.00182963
Gsta6	-1.01172	0.00259296
Gstm5	-1.1162	0.00320833
Gstm6l	-3.34046	0.00658486
Gulp1	-1.14438	1.70262e-05
Gvin1	-1.40605	0.00576099
Gys1	1.16553	8.08087e-06
H2ac20	1.4675	0.0316453
Hap1	-1.56893	0.00635156
Hapln4	1.40097	0.0351187
Has2	3.85891	0.0319763
Hcar2	2.31375	0.000734383
Hcls1	1.05603	7.24415e-05
Hcn4	-1.69132	4.06678e-05
Hdac9	-2.79722	4.75616e-06
Heph	-1.55079	0.00174509
Heyl	2.22642	0.00114229
Hif1a	1.18709	5.89e-05
Hk2	1.16585	8.49852e-07
Hk3	1.08751	0.00037036
Hmcn1	-1.36175	8.57156e-08
Hmga2	1.40548	0.0183694
Hp	1.23945	0.00629195
Hpcal4	3.38063	0.0414496
Hpd	-2.46812	0.0309246
Hr	2.80579	8.55274e-05
Hrob	1.01899	0.010211
Hspa1b	-1.06273	2.22449e-10
Hspb7	-2.29956	0.00112895
Htr6	2.4238	0.0328168
Hyal1	-1.05286	0.00158307
Hykk	-1.50672	0.000401814
Ifit1bl	-1.42531	0.0165866
Ifitm1	-1.56262	3.107e-06
Igfbp3	1.87364	3.896e-10
Igsf6	1.22069	0.00694064
Ikzf3	6.19118	0.00102631
Il10	3.0055	6.01673e-08
Il11	1.54865	0.000944949
Il12a	4.17287	6.06264e-07
Il17rd	-1.12807	0.0467687
Il18	-1.07595	0.000961512
Il1a	4.34707	2.70651e-06
Il1b	3.43077	1.99849e-05
Il1f10	-5.11584	0.00131951
Il4r	1.85119	3.46675e-33
Il6	3.17002	0.0232961
Inka2	-1.62338	0.0372866
Ip6k3	-2.37505	0.00331363
Irak2	1.00196	7.7666e-05
Irf6	-1.72133	1.20653e-05
Itga2	1.41416	0.00161483
Itga3	-1.42035	1.74377e-10
Itga4	-1.61976	4.34351e-05
Itga6	-1.58676	3.41683e-26
Itgam	1.51558	1.29512e-06
Itgb4	-1.67382	9.41008e-05
Itgb8	1.64054	0.00196506
Itgbl1	-2.14768	0.00212103
Itih2	-1.78696	0.00301248
Izumo1r	6.45999	0.000913638
Jak2	1.05977	4.72376e-06
Jakmip3	6.06827	0.00350155
Jam2	-1.71118	0.000350795
Kank4	2.33497	0.0015954
Kcna3	1.76295	0.00197049
Kcnc3	1.58092	0.0406912
Kcnd3	-1.24037	0.000258191
Kcnh1	1.83282	0.000163374
Kcnh6	4.166	0.0147182
Kcnj8	2.99627	2.58799e-05
Kcnn3	1.57024	0.00103473
Khk	1.56828	1.92358e-06
Kif1a	1.73864	0.00653397
Kif5a	-1.69324	0.00945126
Kitlg	-1.63939	4.69938e-06
Klhl29	-1.00875	0.000116243
Klhl41	-1.63357	0.0109625
Kremen1	1.31039	0.000801649
Krt14	-2.47412	8.6639e-08
Krt17	-2.31532	1.97234e-05
Krt222	-1.88658	0.0370335
Krt8	-1.3268	0.00834368
Krt81	2.90764	0.000318397
Krt86	8.15187	4.5128e-09
Lat	1.94299	0.00309415
Lbh	-1.19243	4.21599e-06
Lbp	1.37582	4.44309e-25
Lcn2	2.16464	1.98551e-11
Lgals9	-1.00403	0.0240687
Lgi2	1.58595	3.79723e-06
Lif	1.05316	0.0154395
Lilrb2	-1.11231	0.0336745
Lilrb3	-2.17939	0.00586256
Lilrb4	-1.05502	5.74402e-06
Limch1	-1.34177	5.20101e-05
Lims2	-1.05875	1.18124e-06
Lmo2	-1.26398	0.0167583
Lmo7	-1.36329	9.75827e-06
LOC100359515	4.32949	0.000376029
LOC100360647	-1.17959	0.0292733
LOC100363531	-5.05167	0.03286
LOC100909485	-1.22412	0.0139288
LOC100909732	-1.85343	0.000604429
LOC100910669	3.75146	2.07978e-36
LOC100910710	2.87697	0.0186799
LOC100910750	-11.4922	0.00326623
LOC100910854	3.75144	1.17814e-24
LOC100910979	-1.5851	0.00051878
LOC100910996	5.33992	0.0175907
LOC100911486	-4.06467	0.00144965
LOC100911545	1.01795	1.90265e-07
LOC100912068	1.23598	0.000176246
LOC100912365	6.00809	0.0371512
LOC102546889	8.49571	0.0297207
LOC102551356	-7.51687	5.13674e-05
LOC102554748	-2.1207	3.00487e-05
LOC102555392	-1.50522	0.0240952
LOC103689925	-1.17241	0.0414425
LOC103689947	-1.68051	0.00123187
LOC103689961	-1.36777	0.00615192
LOC103690326	3.44715	0.00767052
LOC103692128	-1.21257	0.0341007
LOC103692471	1.78136	0.00806597
LOC103694905	3.12925	2.43727e-13
LOC108348110	-1.62372	0.00516695
LOC292543	-3.27523	0.00255714
LOC497796	-9.54585	6.08781e-12
LOC500124	-1.78497	0.0113084
LOC500877	-2.77014	0.0433837
LOC681325	1.33173	4.16087e-05
LOC685067	1.09648	0.000604769
LOC689039	-1.33019	0.0150935
LOC690045	-3.4769	1.91827e-09
LOC690097	-3.66431	3.83517e-16
Lonrf2	1.07598	0.0330537
Lpar2	-2.00487	0.00876522
Lpxn	1.32572	0.000693304
Lratd1	-3.19912	4.51616e-05
Lratd2	-2.8634	7.37411e-05
Lrba	-1.19798	0.00162916
Lrg1	-1.30048	0.0216386
Lrit1	-3.57494	0.0232181
Lrrc25	1.11547	7.2428e-06
Lrrc27	1.08388	0.0474781
Lrrc32	2.63074	0.000931261
Lrrc51	1.02164	0.0462971
Lrrn4	-1.16328	0.00889347
Lsmem2	-2.6839	0.0330703
Lsr	-1.44639	0.000607341
Lum	1.42083	0.00240161
Ly49s7	-1.91577	3.15515e-05
Ly49si2	-6.17204	0.000689441
Ly49si3	-5.03854	0.000159727
Ly86	-1.83517	0.00255423
Mafb	1.93077	1.30502e-07
Mag	-3.70298	0.0259182
Map3k8	1.13769	1.45449e-08
Map7d2	-1.30436	0.000267873
Map7d3	-1.55365	0.00434205
Mapk11	1.53684	0.000407191
Masp1	-1.53459	3.26893e-10
Matn2	-1.01966	0.0419793
Matn4	1.71228	2.05505e-05
Mbnl3	-1.14303	0.0409762
Mboat2	1.47693	0.0160425
Mboat4	6.10049	0.0254778
Mcemp1	1.36816	1.14191e-05
Mdh1b	1.70389	0.0336164
Mef2c	-1.03287	3.67793e-05
Megf10	1.93421	0.00394464
Mertk	1.05658	0.00956704
Mfsd2a	-3.05027	0.000799199
Mgarp	1.16191	0.0117392
Mgll	-1.191	0.00137275
Mgp	2.01397	8.68506e-09
Milr1	1.02037	0.00473067
Mir27b	-2.00587	0.0312802
Mir675	-3.12708	0.0342508
Mkrn2os	-1.73215	0.00822112
Mkx	-6.33359	0.000295181
Mmel1	2.45965	0.00257483
Mmp9	2.03441	3.48558e-18
Mn1	-1.14745	0.0452743
Mnd1	1.80937	0.00556883
Mpp7	-2.05962	5.93996e-07
Mpzl2	2.37286	5.70881e-08
Mr1	-1.06409	0.00104957
Mrgprf	-4.29909	0.000101612
Mrgprx2	-2.24313	0.00848719
Mrgprx3	-1.29122	0.000305852
Mrvi1	-1.39051	7.61332e-05
Ms4a14	-1.92301	0.025582
Ms4a18	-3.90099	0.00693387
Ms4a4e	-2.0367	3.83568e-10
Ms4a6bl	-1.25915	2.09618e-05
Msr1	1.01374	7.31763e-06
Mt1	2.9616	0.000925245
Mt2A	3.22619	8.02709e-11
Mtss1	-1.14674	0.00846743
Mtus1	-1.13884	2.15761e-16
Mtus2	-1.28464	0.00152542
Muc15	-2.93578	0.00845254
Musk	-1.86259	0.0293381
Mybphl	-3.47136	0.00165963
Mycl	-1.41743	0.00682693
Mycn	-2.90186	0.000767554
Myl1	6.06047	0.0258545
Myo5b	-4.68546	0.00279843
Napepld	-1.42369	0.00760517
Nat8f3	-1.81928	0.00116927
Nat8l	2.23678	0.00244783
Nefm	-1.74261	1.38134e-05
NEWGENE_1304700	-12.2944	2.99681e-24
NEWGENE_2134	-3.68225	0.00694005
NEWGENE_620180	-1.75995	0.000210678
Nfe2l3	-1.21511	0.0163427
Nfkbia	1.32291	4.92329e-08
Ngp	-5.36159	0.0249153
Nkain4	-1.37842	7.82469e-05
Nlrc4	1.12348	8.19456e-05
Noct	1.10504	3.31404e-05
Nod2	1.30372	0.00151162
Nos2	4.54468	0.000438826
Notch4	1.27318	0.0155507
Nphs1	-3.431	0.0393795
Npr3	-2.88845	0.0388057
Nptx1	-3.52751	0.024118
Nptx2	1.36064	0.00249563
Nr3c2	-1.13802	0.0456144
Nr4a3	1.48865	0.000590298
Nrip2	-1.27887	0.00994671
Nrk	-3.14977	0.00127409
Nt5e	2.04441	1.18284e-09
Ntn1	2.00109	1.74956e-06
Nudt10	-1.42389	0.00612507
Nxpe1	-4.33801	0.00262657
Nxph4	1.10485	0.0169915
Oas3	-2.76214	0.0126355
Oasl	1.41904	1.30864e-05
Ocln	-1.48118	0.00861934
Ogn	-2.63473	0.0293998
Olfml1	-3.28932	0.000430522
Olr1424	-3.81077	0.0437752
Ooep	-1.22287	0.0137862
Oplah	-1.16408	0.000939823
Optc	-1.31207	0.0184283
Orm1	1.66223	0.00563844
Osm	2.1526	2.68894e-08
Osmr	1.46962	3.78341e-12
Osr2	-2.16874	9.88469e-05
P2rx1	-2.97097	0.028175
P2ry10	2.55807	0.0186722
P2ry12	-2.72051	0.012167
P2ry2	1.19406	0.000359202
P2ry4	-1.24495	0.0142245
Pamr1	-1.09028	0.0314003
Papln	-1.88349	0.018117
Pappa1	1.17251	0.00266546
Pappa2	-1.9472	6.89202e-14
Pard6b	-1.43276	0.000633492
Pcnx2	-4.87946	0.044454
Pcsk1	1.0046	0.049443
Pdcd1lg2	3.78682	0.0163261
Pdcd5	-1.2789	0.0350856
Pde4b	1.10285	6.9307e-07
Pdgfd	-1.89456	3.83083e-05
Pdlim3	-2.3709	0.0018745
Pgm5	-1.97745	0.0127621
Pgr	-1.17123	0.00194447
Phyhipl	1.87924	0.0355949
Pik3ip1	-1.38723	0.00118408
Pik3r3	-1.06783	2.55488e-06
Pik3r6	-2.62077	0.0162981
Pilrb	9.93949	2.72851e-14
Pkp1	1.16155	0.00868303
Pla2g2a	2.47987	1.87023e-10
Pla2g2d	-1.33442	0.0137822
Plagl1	-2.12315	0.0312099
Plaur	1.03859	0.000793285
Plbd1	-1.48855	0.00206214
Plcd3	-1.334	0.00201133
Plcd4	-1.03039	0.0436488
Plcl1	-1.73571	0.000596248
Plcz1	6.07358	0.0293448
Plek	1.04516	0.000288361
Plekha7	-1.36827	9.95396e-05
Plekhh2	-1.0425	0.0208311
Plet1	1.79572	0.000316008
Pln	-2.42789	2.88565e-06
Plpp3	2.16119	0.00121042
Plppr5	-2.61135	0.00132813
Plxdc1	-1.85049	0.00431024
Plxnc1	-2.67018	5.8031e-06
Pmaip1	-1.73337	6.11972e-11
Pmch	-5.82383	0.0384716
Pmp2	-3.20909	0.00359284
Pola2	-1.85588	0.0455754
Pomc	1.34091	0.0345655
Ppfia3	1.65969	0.00758537
Ppl	-2.49028	0.00729608
Ppp1r14a	-1.0373	0.00340391
Ppp1r14c	-1.62016	0.00615774
Ppp1r3e	1.36944	0.0322507
Ppp1r9a	-1.24207	0.000466269
Ppp4r4	1.20033	0.0149069
Prdm1	1.91599	0.0169112
Prdm8	1.07376	0.0105279
Prdm9	-1.70727	0.0246685
Prdx5	1.31601	0.000837397
Prg4	2.89779	0.00232577
Prkaa2	-1.16626	0.00361504
Prkcg	-2.71845	0.0172453
Prkcz	-1.10758	0.0431449
Prkg2	5.91313	0.0376748
Prl6a1	4.1939	0.00726061
Prl8a9	2.47205	0.00264181
Proser2	-1.03826	0.0346732
Prrg4	-1.05054	0.000209938
Prrt1	-1.43977	0.00298844
Prrt4	1.65632	0.00694713
Prrx1	1.21955	0.00130258
Prune2	-1.9981	2.72843e-06
Prxl2b	1.16996	0.00193539
Pstpip2	1.12404	0.0015978
Ptch1	1.31757	0.000145694
Ptgdr2	-1.37844	0.0371541
Ptges	3.49653	0.00134956
Pth1r	1.05401	0.0199535
Ptprd	-1.60342	2.17596e-08
Ptprq	-2.67367	4.77062e-07
Ptpru	1.36731	0.0231068
Ptx3	2.68489	5.16341e-59
Rab17	-1.6001	0.00669345
Rab19	-5.69966	0.0441716
Rab3b	-2.54002	0.0332044
Rapgef3	-2.21291	0.00332513
Rasgrf1	2.06079	1.42144e-07
Rasgrp2	-1.01732	0.043771
Rasgrp3	-1.38582	9.40405e-08
Rassf2	-1.08035	1.04845e-06
Rassf5	-1.20881	1.32901e-06
Rassf6	-1.86254	0.000642818
Rassf9	-1.14178	9.85103e-06
Rcl1	1.04489	0.000101584
RGD1307182	1.38349	4.14629e-11
RGD1309362	-1.91697	5.74729e-10
RGD1310166	-5.03616	0.0306183
RGD1310587	-4.16413	6.8535e-11
RGD1560281	1.32409	0.000292421
RGD1560455	2.33923	3.61396e-05
RGD1560723	1.76378	0.0407067
RGD1561143	1.49671	0.00172009
RGD1561730	1.16091	0.00322141
RGD1563354	3.30852	0.0011518
RGD1563680	-1.12956	0.00348473
RGD1563815	-1.23523	0.0292716
RGD1565785	-1.37244	0.000494341
Rgs18	-2.46224	0.00958169
Rgs2	1.17172	1.22909e-05
Rgs7	1.73539	0.00271212
Rgs9	2.66949	0.000421965
Rhbdl1	-2.61564	0.00430318
Rhbg	2.37329	0.0227464
Rhd	-1.24957	0.0391582
Rhou	-1.07482	0.00782122
Rhpn2	-2.13267	0.000795673
Rnase13	-5.7915	0.00518466
Rnd1	1.41475	2.56809e-09
Rnf113a1	1.01519	0.00138702
Rnf149	1.19172	2.06246e-06
Rpl35al1	-3.32247	0.000103889
Rrad	-1.74846	6.86351e-06
Rragd	-2.0353	5.63797e-05
Rspo1	-2.06554	1.022e-10
S100a8	2.75613	4.42874e-08
S1pr3	-1.13617	1.16206e-05
Samd10	-1.21169	0.000134306
Sbsn	-1.10191	0.0189183
Scara5	-1.30024	2.83786e-05
Scgb1c1	2.00044	0.0306919
Scimp	1.05979	0.00102882
Scin	4.18534	1.88857e-05
Scrn1	-1.29229	3.3467e-08
Scx	-1.48101	8.91411e-09
Selenop	-1.72684	3.09636e-06
Selp	3.04472	0.00233138
Sema3d	-2.32051	4.30317e-06
Sema3f	-1.12089	0.00273345
Sema3g	-1.15433	0.0129021
Sema4a	1.46621	3.42846e-05
Septin4	-1.44104	0.0138258
Serpinb10	6.77496	6.41078e-05
Serpinb2	3.7468	4.9562e-47
Serpinb3a	10.8648	1.33765e-16
Serpinb7	-1.78261	0.00773304
Serpinb8	-1.05509	0.0482367
Serpinb9	-1.01476	0.0183498
Serpine1	1.086	0.000373524
Sfmbt2	1.23594	1.9514e-06
Sfrp1	-1.41542	0.0371476
Sfrp2	1.71192	9.36119e-05
Sfrp4	1.37436	0.0442181
Sgcg	-2.49765	0.0455782
Sh2b2	1.31477	0.000680689
Sh3bp4	-1.4036	3.77302e-05
Sh3rf2	-4.23145	0.0114936
Sh3tc1	-1.1025	0.00935905
Shank1	-1.51062	0.00420701
Shroom2	-1.09373	0.00480368
Siglec10	1.04383	6.09646e-06
Siglec5	1.59384	3.60227e-14
Slamf1	8.32544	1.9713e-08
Slamf6	2.25863	6.22663e-09
Slamf8	1.37076	6.89312e-06
Slc11a2	1.16967	2.40802e-06
Slc12a8	-1.12316	0.00543413
Slc13a4	-3.00964	0.000115619
Slc16a3	1.54482	3.44221e-05
Slc16a7	-1.0487	0.027081
Slc17a4	-5.41926	0.0124454
Slc17a6	-3.5744	0.0205961
Slc1a3	1.17334	0.000324264
Slc22a23	-1.79079	0.000409397
Slc24a3	-1.06422	3.41582e-08
Slc25a37	1.54711	2.38893e-13
Slc27a2	6.10294	0.0261646
Slc27a6	-3.19758	0.000162496
Slc2a1	1.2516	6.02412e-06
Slc30a3	-1.81937	0.0419539
Slc39a14	1.47586	1.03227e-11
Slc47a1	2.34993	1.97161e-06
Slc4a5	-2.16293	4.06236e-06
Slc51a	-2.34323	0.0067269
Slc7a11	2.21004	0.00468154
Slc7a2	1.77597	9.94802e-10
Slc7a8	1.16644	0.000251778
Slc7a9	-2.82017	0.000966298
Slpi	2.01488	0.032834
Slpil2	-10.2414	3.0013e-14
Slx4ip	-1.97178	1.91411e-08
Smad6	-1.13913	0.0124951
Smim1	-1.19841	0.00273566
Smpd3	-2.23141	0.000203656
Snai1	1.30661	8.2147e-06
Sncaip	-1.2179	0.0121286
Socs1	1.51495	0.00214084
Socs3	2.26019	2.57639e-37
Sod2	1.71055	5.67114e-15
Sod3	-1.13848	0.0245769
Sorbs2	-1.32651	0.036844
Sorcs1	2.21968	0.0138895
Sort1	-1.4583	4.60797e-06
Sp6	1.32983	0.0389731
Sphkap	-3.23634	0.00388556
Spint1	1.11722	0.0294475
Spns2	-1.41168	0.0488781
Spry1	1.20922	0.00418811
Spta1	-3.61448	0.0161152
Srgap3	-3.12091	4.03925e-05
Sstr4	2.61512	0.0125502
St6galnac1	1.50457	5.99639e-06
Stac2	1.40827	5.44628e-06
Stap1	-2.70294	1.10316e-05
Stc1	1.94649	1.05057e-05
Stk26	-1.31384	0.0004256
Stk32c	1.27237	0.00993799
Sulf2	-1.28797	3.00943e-05
Sult2b1	-4.32336	0.00110893
Susd4	-2.01187	0.0186159
Suv39h1l1	1.24246	0.000308696
Sv2c	1.55028	0.00862679
Syngr3	2.75816	0.0369789
Syt13	-1.0363	0.00772628
Syt9	-1.38306	0.0224648
Taf9	1.3972	0.00756236
Tbx19	-1.56229	0.0251017
Tbx3	1.16808	0.000114928
Tcf23	-1.69081	0.00305075
Tchh	1.43477	0.00117993
Tcp11	-2.82186	0.0146828
Tcte1	-2.07512	0.0144424
Tek	-1.75222	3.23928e-07
Tent5a	1.1467	0.000195692
Tent5b	-1.70717	8.01904e-10
Terb1	-3.64055	0.0204658
Tex12	-5.46546	0.0136309
Tfap2c	3.40054	0.00443614
Tfdp2	-1.0154	0.0105585
Tfpi2	1.92545	3.34703e-06
Tgfb1	1.11146	4.36979e-08
Tgfb3	-1.89063	0.0161367
Tgm1	2.19545	9.18121e-07
Tifab	-8.22997	2.23382e-08
Timp1	1.54252	7.85798e-06
Tjp2	-1.09422	5.44736e-10
Tlcd2	-1.2621	2.97395e-06
Tlcd3b	-1.65611	0.00402181
Tll2	1.70873	0.0411722
Tlr2	1.08921	0.000664938
Tlr5	-2.36103	5.83592e-06
Tlr7	1.33001	0.000276238
Tlr9	-1.83999	0.000374447
Tm4sf4	-3.72877	0.0323675
Tma7	-1.64333	0.0012822
Tmco3	-11.0555	0.00465942
Tmco5b	2.10475	0.0257249
Tmem108	-1.50584	0.00196609
Tmem114	6.73059	0.00710655
Tmem140	-1.26829	0.000381785
Tmem200c	-1.68296	0.0318369
Tmem220	1.33225	0.00923987
Tmem25	2.26423	0.00511262
Tmem63c	-1.16448	0.000346525
Tnfaip3	1.3169	8.80494e-11
Tnfrsf14	1.51164	2.62689e-06
Tnfrsf1b	1.09431	2.64164e-12
Tnfsf13b	-1.12601	0.00181873
Tnfsf15	-1.90821	0.0107434
Tnnc1	-1.22266	0.01999
Tns4	-7.38545	0.00126999
Tp53inp1	-1.16891	0.000106855
Tpm1	-1.00526	6.09769e-07
Tppp	6.09365	0.00199337
Treml2	1.18141	0.0203955
Trim29	-1.09864	0.0128307
Trpv4	1.01703	0.00519843
Ttc22	-2.78522	0.00628082
Ttyh2	1.01243	0.00852274
Uap1	1.0494	0.000406882
Ubap1l	1.78181	0.000591955
Unc119	-1.0306	7.57057e-05
Upk3b	-2.39841	0.00542145
Upp1	2.04675	2.79653e-12
UST4r	3.12728	0.00202028
Uvrag	-1.04959	2.15436e-05
Vamp1	-1.00222	0.00254716
Vcan	1.82051	1.05372e-08
Vnn1	-1.33092	0.000422575
Vps25	-2.19651	0.0144206
Vsnl1	-2.41493	0.0011544
Vwf	-4.37602	0.00553706
Wdr77	11.4914	0.00326863
Wfikkn2	-1.2191	0.0127032
Wnk4	-3.12736	0.00146969
Wnt11	1.52463	0.0284162
Wnt2	2.06299	0.0261254
Wnt2b	-2.32745	0.0395949
Wnt6	1.3954	0.0211122
Wnt7b	-2.39097	0.00251037
Zc3h12a	1.41863	9.50131e-10
Zeb1	-1.19972	1.53241e-09
Zfp300	-1.64578	0.00599475
