# Supplementary material for: A transcriptional program associated with cell cycle regulation predominates in the anti-inflammatory effects of CX-5461 in macrophage
Source: Front Pharmacol. 2022 Oct 26;13:926317. doi: 10.3389/fphar.2022.926317 (PMC9644203; doi:10.3389/fphar.2022.926317)
Supplement: Supplementary file 4 [file Table3.XLSX]

## Sheet: IFNvsConDEG
Supplementary Table S3. Differentially expressed genes after IFN-gamma priming
gene symbol	log2FoldChange	pvalue
5330417C22Rik	5.43151	0.0166386
A2m	1.05169	0.0027145
AABR07000658	1.2275	0.0165738
AABR07002775	3.14308	0.00178784
AABR07002779	-4.04241	0.000197285
AABR07002882	-6.32054	0.000355812
AABR07007032	-1.23941	0.0402129
AABR07007675	-1.17731	0.00253748
AABR07008420	-1.50623	0.0283749
AABR07009715	-1.0675	0.0286921
AABR07010985	-3.19619	0.00901952
AABR07011062	-3.8933	0.00309464
AABR07012054	-1.2197	0.00167378
AABR07019086	-1.07456	0.0317486
AABR07024463	-1.47743	0.0140185
AABR07024542	1.16866	0.0339399
AABR07025010	1.0836	0.0212891
AABR07025277	-6.13216	0.0212846
AABR07030086	1.34664	0.0104091
AABR07030524	-1.40199	0.0363426
AABR07034729	5.419	0.012522
AABR07035839	6.81251	0.00523964
AABR07036087	-1.19776	0.0432323
AABR07039037	1.04989	0.00411451
AABR07041972	4.13238	0.0177515
AABR07044454	1.10813	0.040527
AABR07045373	-1.09678	0.0115818
AABR07046657	-1.50255	1.28681e-05
AABR07048012	-5.29749	0.0193138
AABR07049408	-2.02384	0.00378506
AABR07050134	-6.73014	0.0437886
AABR07057997	-1.03358	0.0338041
AABR07064503	-2.13784	7.7792e-08
AABR07064613	-1.33257	0.00883025
AABR07066339	-5.15344	0.0283206
AABR07066379	-5.82979	0.00302564
AABR07066436	-6.19537	0.000693835
AABR07066567	-1.62162	0.0380588
AABR07068198	-3.91515	0.0216039
AABR07068799	5.9132	0.00340504
Abca4	-1.69296	0.018501
AC094126	5.346	0.0137764
AC130162	-4.00441	0.0135999
AC134204	1.24756	0.020482
Adam30	-6.07605	0.0306586
Adcy2	-1.10577	0.0444268
Akr1c14	-5.76473	0.0404423
Aldh1a7	-6.2181	0.00349256
Alox12e	-3.05758	0.0308059
Alpk3	-1.74454	0.00160306
Angptl4	1.22323	0.00887611
Ankrd23	4.14963	0.020693
Apobec2	2.53476	0.021634
Atrx	8.12663	0.0375982
Aunip	1.18429	0.0465263
Bard1	1.3745	0.000124936
Batf3	3.56897	0.00207896
Bfsp1	1.4548	0.0011943
Birc7	-3.13291	0.00577472
Bmp3	-1.06732	0.000621126
C8g	-1.43146	0.000413751
Cacna1g	-1.63137	0.0152972
Cadps2	2.58952	0.0462548
Caps2	2.26498	0.046173
Ccdc152	-1.35636	7.31222e-05
Ccdc177	1.43039	0.00339613
Ccdc74a	1.98345	0.0059657
Ccl4	1.38937	0.00771558
Ccl6	1.78055	0.0147895
Cd209f	6.10873	0.0251199
Cd9	-1.02367	0.00332361
Cdc42ep2	-1.16884	0.0166236
Cdc6	1.04204	0.0220946
Cdca3	1.19738	0.000300202
Cenpm	1.15611	0.0101757
Ces2g	1.56585	0.0272494
Cgn	-2.65018	0.0409546
Ch25h	2.02562	0.0381269
Chid1	-6.42573	0.000648307
Chrnb4	-1.46294	0.0210849
Chst4	-2.81117	0.0428148
Cip2a	1.0554	0.0124823
Clcn2	-9.66417	0.013386
Clcnka	6.61284	7.90496e-05
Cldn2	-2.05032	0.0328058
Clic3	-1.15869	0.00254072
Col4a3	-2.31159	0.000113576
Col4a4	-1.12193	0.0101079
Col6a5	-5.65626	0.0483589
Col9a3	-5.29038	0.0170125
Colec10	-1.94149	0.0246928
Crabp2	-1.38844	0.0155281
Cryaa	5.8155	0.045125
Cst7	1.37326	0.0488788
Cyp26b1	1.8608	0.00689789
Cyp2c11	-1.84553	0.0206912
Cyp7b1	1.00975	0.00146149
Dbndd1	-2.46955	1.07457e-05
Depdc1	1.541	0.00361476
Depdc1b	1.28196	0.0181501
Dmd	-1.01532	0.00731621
Dux4	-1.03339	0.0120806
Dynlrb2	1.42737	0.013566
E2f8	1.32758	0.00070355
Ednrb	1.06569	0.0312622
Egr2	1.07272	0.0484737
Emc6	1.26578	3.03824e-13
Eme1	1.01939	0.0318304
Emilin3	6.16009	0.0218978
Eno3	-1.30037	0.00567535
Epb41l1	4.46264	0.00583127
Epn3	-1.80403	0.0491625
Erfe	1.37242	0.0106549
Etl4	-1.2015	0.0134565
Exph5	-1.78722	0.0161013
F13a1	-2.84416	0.0172127
F2rl2	1.66477	0.00749347
Fam210a	-1.25075	0.0211533
Fam229a	-5.14182	0.0304508
Fam72a	1.3978	0.00421881
Fat2	-2.65895	0.0332586
Fcrl1	5.71704	0.0438505
Filip1	-2.67345	0.00743114
Foxe1	-1.75707	0.0432142
Foxn1	1.59288	0.0278201
Gap43	3.45542	0.00450582
Gbx2	6.73278	6.5403e-05
Gimap6	-5.66617	0.0492765
Gpd1	-1.58632	0.037436
Gpm6a	-1.28979	0.01163
Gpr165	5.77271	0.0430095
Gria3	-1.07812	0.000272532
Gsta4	-1.0683	0.0317411
Gstm6l	-2.58999	0.0355278
Hap1	-1.19212	0.0446081
Hhatl	-5.67272	0.0467451
Hpgd	-2.03243	0.043986
Hs3st6	-5.75923	0.0483558
Hsd3b3	-6.4493	0.0172238
Ifit1	1.31437	0.0480521
Ifit1bl	-1.02668	0.0356976
Ikzf3	6.07241	0.00393318
Il22ra1	-1.49375	0.0459591
Inka2	-1.16388	0.0454045
Iqub	-1.29598	0.0340133
Irf6	-1.17345	0.00229211
Itga2	1.20874	0.00802818
Itgax	1.0378	0.00074336
Itgb4	-1.3532	0.00252693
Jag2	3.70591	0.0191903
Jam2	-1.25308	0.0100583
Katnal2	1.8557	0.00618057
Kcna2	-1.27009	0.00862147
Kcnh1	1.29243	0.0147612
Kdf1	-1.45998	0.0127015
Kif27	1.39591	0.00332093
Kif4a	1.07901	0.00321187
Kif5a	-1.54113	0.0307648
Kif6	1.2118	0.0157313
Klhl40	5.97911	0.00292421
Klra5	-2.62232	0.0240592
Krt14	-1.52005	0.0014049
Krt17	-1.18137	0.00984735
Krt86	6.36439	0.000840003
Lat	1.53902	0.0198607
Lilrb3	-1.57258	0.015978
LOC100364500	-1.54366	0.0040788
LOC100909750	-2.25912	7.21679e-37
LOC100910138	6.07801	0.00230766
LOC100910668	-6.13745	0.0215797
LOC100910669	1.95208	0.000404306
LOC100910801	4.23519	0.0341022
LOC100910854	2.49993	0.000325455
LOC100910979	-1.33492	0.00148447
LOC100911319	-1.32902	0.00378141
LOC100911486	-4.69965	0.000127428
LOC100911932	-1.24242	0.00390662
LOC100912399	10.5098	0.00714701
LOC102548326	-4.73605	0.0070794
LOC102549471	1.26848	0.04956
LOC102554748	-1.72024	0.000368318
LOC103689927	11.0419	0.00471053
LOC103689977	-11.0055	0.00484954
LOC103689986	11.8531	0.00241421
LOC103690149	-7.08985	0.00375573
LOC108348070	-6.43819	0.0121954
LOC306079	7.38009	0.00137939
LOC498933	5.04245	0.0330981
LOC689039	-1.89803	0.000351556
Lratd2	-1.30622	0.0331732
Lrrc15	2.13477	0.0362596
Lrrtm2	5.88731	0.00240331
Ltk	-2.54928	0.0121214
Magi2	-1.23854	0.000544264
Map7d2	-1.05467	0.00576444
Mfsd2a	-1.23361	0.0151998
MGC109340	2.75762	0.0338409
Mgp	1.48748	0.0016066
Mmp13	5.94605	0.0304153
Mmp9	1.01265	0.0217055
Mnd1	1.38872	0.0162302
Mpzl2	1.00003	0.0215064
Ms4a18	-2.15904	0.0273505
Mt1	1.7417	0.0450515
Mt2A	2.06029	0.000501643
Mybl2	1.03085	0.000176497
Mybphl	-1.60856	0.0313787
Mycn	-1.47468	0.0037642
Myl1	6.28064	0.0166343
N4bp3	8.75079	0.0251393
Neil3	1.24783	0.0207063
Nfe2	1.34178	0.0139117
Ngb	-5.16757	0.0269309
Nr1h5	-5.66763	0.0478348
Nrk	-2.04246	0.0312358
Nt5e	1.24122	0.000653389
Ntn1	1.20215	0.00430614
Nuf2	1.06827	0.00919236
Nxf2	-3.14946	0.0386095
Nxnl1	6.07084	0.00174986
Osr2	-1.80163	0.000791108
Pilrb	8.39891	1.37804e-08
Pla2g2a	2.10154	9.75198e-05
Plk1	1.0821	0.000744654
Plppr5	-1.72272	0.0217204
Pmaip1	-1.0074	4.96333e-05
Prdm9	-2.20673	0.00812261
Prrt2	-1.82504	0.0117069
Prune2	-1.24356	0.000165746
Ptprq	-1.13832	0.00491439
Ptx3	1.11471	2.39023e-07
Rab19	-5.81225	0.0369275
Rack1	1.11099	0.0200579
Rapsn	-1.05861	0.0133548
Rasgef1b	1.19806	0.00844915
Rasgrf1	1.3437	0.00105636
RGD1560455	1.11735	0.0339892
RGD1563818	-4.05726	0.00522343
Rgs7	1.25173	0.036433
Rhbdl1	-2.01518	0.0145039
Rimbp3	1.03709	0.00657644
Rmi2	1.6042	0.0405048
Rrad	-1.2853	0.00109695
Rspo1	-1.08433	0.0011658
RT1-Bb	1.28087	0.012431
Rwdd2a	-1.06674	0.0140715
Scarna2	-3.07153	0.0494986
Sec14l4	5.75039	0.0422681
Sema3d	-1.13285	0.0066667
Serpinb2	1.42635	0.000288373
Serpinb3a	6.4492	0.00116098
Shank1	-1.59704	0.00622283
Shcbp1	1.14015	0.00505262
Ska1	1.05522	0.020301
Slamf1	6.04669	0.00137908
Slc17a4	-5.53152	0.009571
Slc36a2	2.84764	0.0106547
Slc46a2	-5.78498	0.00987364
Slc47a1	1.2105	0.0138277
Slc52a3	4.33402	0.00113903
Snorc	-5.53074	0.0111679
Sox15	5.69815	0.00635658
Sphkap	-2.11857	0.00938657
St6galnac1	1.56563	0.000101638
Tchh	1.08852	0.0114736
Tcte1	-1.84945	0.0388729
Tgm1	1.40304	0.00213811
Tlk1	1.30427	9.50599e-08
Tmem198	1.09581	0.0232808
Tmem25	2.0622	0.00931308
Tmem258b	1.24102	0.0170907
Tnnc1	-1.5379	0.00215645
Tns4	-7.49811	0.000925951
Tppp	5.65751	0.0489901
Trim63	-2.11381	0.0365101
Trim9	3.62405	0.0203691
Ttll9	5.85743	0.0382507
Ube2c	1.07743	0.000860721
Ube2t	1.25899	5.70828e-05
Usp50	-2.12093	0.00188244
UST4r	2.53597	0.0327569
Vps25	-1.71604	0.00152614
Vsig4	1.37657	0.0117313
Vwa3b	2.66438	0.0354994
Wbp11l1	11.6889	0.00277296
