# Supplementary material for: A transcriptional program associated with cell cycle regulation predominates in the anti-inflammatory effects of CX-5461 in macrophage
Source: Front Pharmacol. 2022 Oct 26;13:926317. doi: 10.3389/fphar.2022.926317 (PMC9644203; doi:10.3389/fphar.2022.926317)
Supplement: Supplementary file 7 [file Table6.XLSX]

## Sheet: IFNCXvsIFNDEG
Supplementary Table S6. Differentially expressed genes in response to CX-5461 in IFN-gamma-primed macrophages
gene symbol	log2FoldChange	pvalue
AABR07000147	-3.54011	0.0192962
AABR07000385	4.1776	2.93478e-07
AABR07000629	-5.72732	0.00520288
AABR07000658	-5.22986	7.86635e-17
AABR07001512	-1.4014	0.00845592
AABR07002775	-2.14722	0.0115498
AABR07004112	1.17229	0.00222467
AABR07008568	2.49381	0.00312613
AABR07018078	1.55424	0.0265651
AABR07019086	1.00811	0.0224349
AABR07025284	-2.17348	0.043327
AABR07027753	1.64674	0.0185645
AABR07027811	2.45984	0.00198491
AABR07028352	-1.64565	4.51015e-11
AABR07028998	-3.17267	0.0347079
AABR07031674	3.27131	0.0413348
AABR07034729	-5.44669	0.0104947
AABR07036007	-3.84071	2.14149e-08
AABR07036087	1.35813	0.0184558
AABR07043287	-5.82465	0.0340316
AABR07044364	-3.84785	1.47506e-07
AABR07049064	-1.30758	0.0354898
AABR07049223	-1.23427	0.00337217
AABR07049960	-6.87809	0.00518932
AABR07051326	3.03013	0.000420246
AABR07054554	-2.46622	0.042318
AABR07055801	-6.59333	6.91871e-13
AABR07057438	-2.60849	0.0203499
AABR07064099	-2.86743	0.00836038
AABR07064503	2.53204	6.31292e-10
AABR07064613	1.10085	0.021535
AABR07066944	-3.2766	0.0238544
AABR07068799	-5.94351	0.00272757
AABR07069282	-2.6813	2.19641e-05
AABR07070310	-3.43285	0.0452483
Abcb11	1.44925	0.0383052
Abcb4	1.5907	6.70562e-54
AC095390	-2.85697	0.0105891
AC097183	-1.70151	0.0341445
AC110315	-2.81334	0.00011585
AC117058	-5.245	0.000266873
AC123346	-1.73244	0.00590046
AC130741	-5.74836	0.0390022
AC136010	-3.34356	0.0242099
Adgrg5	1.91942	0.000580583
Alk	-3.44209	0.0268905
Alox5	1.51029	0.0458001
Aloxe3	-4.39588	0.00286002
Amph	-1.03162	0.0426449
Ankle1	-3.73725	0.000242299
Anln	-1.95071	1.44981e-17
Ano3	2.2468	2.19476e-10
Apol9a	1.23901	0.00209661
Arhgap11a	-1.32937	1.05967e-07
Arhgap19	-1.47106	0.000365802
Asb12	-2.30498	0.00014654
Asf1b	-3.77554	8.88847e-11
Aspm	-3.55387	2.47902e-12
Ass1	1.70014	7.43587e-05
Atad5	-1.45708	0.00123361
Atp13a5	-3.99842	0.00425663
Atp8a2	-6.76682	0.0382831
Aunip	-3.56329	8.0084e-05
Aurka	-1.69942	4.14578e-11
Aurkb	-1.99329	2.65674e-12
Bard1	-2.78786	1.56908e-06
Birc5	-3.49464	1.06591e-11
Bok	-1.09086	2.72236e-09
Brca1	-1.1406	0.00038143
Brip1	-2.28529	1.58669e-06
Bub1	-3.54693	2.17397e-27
Bub1b	-5.11345	4.23008e-28
Ca12	-1.49922	0.00618567
Cadps2	-3.98862	0.00673868
Caps2	-1.62216	0.0309687
Catsperz	1.11898	0.022167
Cby3	-1.64694	0.0470398
Ccdc141	-5.3312	0.0239899
Ccdc150	-2.14924	0.00348253
Ccdc18	-1.52168	0.017457
Ccna2	-4.05486	3.89565e-20
Ccnb1	-4.22044	4.98462e-37
Ccne1	-1.26844	3.60381e-11
Ccne2	-1.65165	1.68587e-08
Ccnf	-2.34458	3.87358e-09
Cdc20	-4.14236	1.04483e-33
Cdc25b	-1.50013	9.26105e-12
Cdc45	-2.21187	4.33509e-09
Cdc6	-2.88294	4.20378e-07
Cdc7	-1.05093	0.000874408
Cdca2	-3.27687	6.43756e-14
Cdca3	-4.84425	4.2553e-13
Cdca5	-2.16854	0.00380102
Cdca7	-2.01409	7.36761e-08
Cdca7l	-1.78528	1.22518e-05
Cdca8	-2.37535	5.72196e-10
Cdk1	-2.41221	2.80129e-07
Cdkn1a	1.71792	4.41347e-83
Cdkn2c	-1.20477	0.00717825
Cdkn3	-3.33835	4.76867e-11
Cdt1	-1.91025	0.000228226
Cenpa	-3.50152	2.62618e-13
Cenpe	-4.35676	8.52932e-34
Cenpf	-5.2028	1.27996e-63
Cenph	-3.05718	1.5776e-09
Cenpi	-3.05646	2.76027e-13
Cenpk	-1.76011	5.55035e-06
Cenpm	-2.13726	4.00641e-05
Cenpn	-1.12	6.72778e-05
Cenpp	-2.28782	0.00144199
Cenpt	-5.0778	3.17797e-12
Cenpu	-2.38701	2.16672e-07
Cenpw	-4.48202	3.03226e-09
Cep128	-1.49729	5.37661e-09
Cep55	-3.9729	2.1948e-13
Cep72	-2.53681	1.21208e-05
Cers1	-1.43026	0.00104611
Chaf1a	-1.24568	3.39387e-05
Chaf1b	-1.48602	0.000368918
Chid1	7.02643	3.64722e-05
Chtf18	-1.41069	3.19806e-08
Cip2a	-3.28233	1.25855e-09
Ckap2	-2.03497	1.19363e-20
Ckap2l	-3.82858	5.53185e-12
Cks1b	-1.14569	5.1926e-10
Cks2	-1.19988	7.73698e-06
Clcnka	-3.17302	0.0375581
Cldn2	2.08814	0.0182788
Clec1a	1.79445	0.043005
Clec2d2	1.18934	0.0115514
Clspn	-4.00986	0.00626271
Cntln	-1.14887	9.9177e-05
Cntn3	-3.45235	0.0191931
Crabp2	1.04327	0.00339737
Csdc2	-1.04304	0.00058553
Cst6	1.50601	0.00426958
Ctrl	4.99812	0.0411862
Cxcl11	3.59094	0.0273583
Cyp39a1	-1.21322	0.0440463
Dbf4	-1.87396	4.50749e-07
Dbndd1	1.8607	0.00508794
Dctpp1	-1.86274	1.2074e-05
Ddias	-1.5701	8.07639e-09
Ddx11	-1.8761	0.00279842
Depdc1	-6.03261	2.63576e-18
Depdc1b	-5.26067	5.8604e-16
Deup1	-3.03665	0.00804953
Dhfr	-1.01402	0.000258432
Dhrs7l1	-1.195	0.0312817
Diaph3	-2.00445	4.16145e-10
Dlgap5	-2.75629	4.61557e-17
Dnah2	2.13394	0.00872342
Dsc3	1.27699	8.02173e-05
Dscc1	-2.19397	2.39819e-06
Dtl	-3.51834	4.21855e-09
Dync1i1	-1.80552	0.0473358
E2f7	-4.34074	2.67163e-09
E2f8	-3.32821	8.84046e-09
Ect2	-2.68676	1.59248e-17
Efcab11	-1.76886	0.0193226
Egflam	-6.23329	0.000655479
Elavl2	-1.48318	0.0193895
Eme1	-4.00333	6.25564e-07
Enox1	-1.14536	0.0360937
Ephx1	1.08619	1.20869e-11
Erc2	-1.31388	0.000524151
Ercc6l	-2.34834	3.71383e-06
Erfe	-2.84503	3.88115e-17
Esco2	-3.24748	6.93226e-16
Espl1	-4.72996	7.40405e-34
Exo1	-3.0023	1.61852e-08
Fam111a	-3.18036	1.3962e-05
Fam25a	1.49994	0.0392865
Fam83d	-3.66455	7.59429e-13
Fanca	-1.67131	0.000123217
Fancb	-1.41403	0.00355599
Fancd2	-2.69087	1.07687e-05
Fanci	-2.17726	5.05491e-17
Fbxo5	-2.21897	2.54811e-09
Fignl1	-1.58982	0.0012426
Flacc1	5.72549	0.0403129
Foxm1	-1.85452	5.05342e-14
Frem3	5.81511	0.0409836
Frmd7	-5.4265	0.0148894
Fsbp	-2.11583	0.00680652
Fxyd6	-1.16785	4.54406e-07
Galnt13	1.11	0.00127537
Galnt5	-1.48643	0.0136245
Gap43	-1.91994	0.0329859
Gbp4	1.67457	0.00165453
Gdpd2	-7.21283	3.46829e-06
Gen1	-1.80612	1.29674e-05
Gimap6	5.99613	0.00156852
Gins1	-1.68097	1.28221e-05
Gins4	-1.33481	1.31615e-05
Gmnn	-1.44272	3.62135e-07
Greb1l	-3.13523	0.00793123
Gria3	1.33778	8.07176e-13
Gucy1b1	-1.28657	0.00015238
H2ax	-1.13272	5.95761e-06
Hdac6	7.03654	0.00303258
Hepacam	4.04067	0.00449628
Hey2	-1.38309	0.045316
hist1h2ail2	1.43153	0.0451895
Hist2h2aa2	1.28014	7.561e-12
Hist2h4a	1.01751	0.000799957
Hjurp	-2.3681	4.61096e-14
Hmga2	-1.86212	0.0091366
Hmgb2	-1.86957	3.75537e-07
Hmgb2l1	-1.35376	0.00178462
Hmmr	-3.90174	1.21412e-20
Hrob	-5.87892	5.19296e-11
Hs3st6	7.00368	7.04897e-06
Htr1a	-3.66769	0.048664
Hyal1	1.17199	1.4747e-13
Igfbp5	-1.13844	0.032413
Il34	-1.23177	0.0215562
Inka2	2.2854	7.46281e-09
Inpp4b	-1.75909	0.0422621
Iqgap3	-1.66237	5.521e-10
Itgb4	1.5638	2.66172e-06
Kank4	-1.14172	0.0435959
Kcng2	-5.92874	0.0026895
Kcnk4	1.45613	0.00850197
Kcnt2	-1.67304	0.0351396
Kdf1	1.32302	0.0228512
Kif11	-3.95556	6.36186e-23
Kif14	-6.12615	3.84777e-12
Kif15	-2.38016	1.01122e-09
Kif18a	-2.20064	1.73285e-07
Kif18b	-4.63239	5.3056e-20
Kif20a	-3.73208	6.57595e-36
Kif20b	-4.76125	2.25756e-06
Kif22	-2.24481	1.48342e-10
Kif23	-4.01484	1.46243e-32
Kif24	-1.79817	0.0401248
Kif2c	-4.52319	0.00325868
Kif4a	-5.85835	3.27708e-06
Kifc1	-3.77977	1.66289e-22
Knl1	-1.75833	4.03375e-11
Knstrn	-3.87767	4.42393e-19
Kntc1	-2.80493	2.42253e-09
Lama1	-1.91905	0.0185493
Lep	-6.02807	0.00282757
Lmnb1	-1.84652	9.27673e-12
LOC100359539	-4.05342	1.75101e-15
LOC100359600	-1.01999	0.00255329
LOC100910130	1.21054	0.0101922
LOC100910245	-5.29273	0.000781792
LOC100910755	-9.16542	0.0190009
LOC100910979	1.04332	0.0249942
LOC100911104	2.19057	7.87914e-05
LOC100911319	1.6264	4.06049e-17
LOC100912373	-1.53864	0.0324284
LOC100912399	-10.5406	0.00697966
LOC100912489	-2.23231	0.00760006
LOC100912509	3.25829	0.0468393
LOC100912564	1.93193	0.000104671
LOC102546889	8.59046	0.0279354
LOC102548326	4.17	0.0159812
LOC102553138	-2.33822	0.00666324
LOC103689977	11.4478	1.53295e-20
LOC103690016	3.72425	0.00967552
LOC103690019	-1.16515	0.000397656
LOC103690149	8.76736	1.9532e-11
LOC103694853	1.36012	0.0276663
LOC108348070	6.36031	0.0114928
LOC108348106	1.12499	0.0210207
LOC299282	2.02418	0.00882682
LOC361016	-1.72063	0.00351433
LOC684773	1.34848	0.0190009
LOC686087	-1.95766	0.0148462
LOC688459	-1.29798	0.00142687
LOC690468	1.20582	0.00597115
Lrrtm2	-5.91617	0.00188388
Ltk	3.00967	5.78064e-05
Mad2l1	-1.69125	3.66796e-10
Mastl	-3.27064	1.46334e-23
Matn2	-1.32902	0.0152876
Mcm10	-1.92871	1.67041e-08
Mcm3	-1.39018	0.000633308
Mcm4	-1.08468	0.000590998
Mcm5	-2.61996	0.0166483
Mcm6	-1.46105	0.000144847
Mcm7	-1.00321	9.82704e-05
Mctp1	-3.16917	0.0125567
Melk	-2.83066	1.18739e-12
Mis18a	-3.46596	0.000123694
Mis18bp1	-1.00945	0.000106213
Mki67	-4.32565	1.99905e-25
Mmp15	1.54069	0.00859189
Mmp2	1.00214	2.78355e-08
Mms22l	-1.89577	2.39698e-08
Mns1	-1.54339	1.61361e-05
Ms4a4c	5.22796	0.0195526
Mtbp	-1.12709	8.85936e-05
Mt-cyb	-1.15472	8.69343e-23
Musk	-1.0859	0.0273779
Mybl2	-3.57043	4.36747e-35
Mybph	-2.49518	0.0219109
Myo5b	-2.43686	0.0446242
Nalcn	-6.58069	0.000408833
Ncapd2	-1.21275	9.19158e-08
Ncapg	-2.95984	8.21229e-18
Ncapg2	-1.02084	4.82285e-05
Ncaph	-2.84643	1.01865e-07
Ndc80	-3.69327	4.91776e-17
Ndufs6	5.3241	0.0256675
Neil3	-4.74184	3.40591e-05
Nek2	-5.55776	1.14474e-13
Neurl1b	-1.48257	0.000113756
NEWGENE_1310139	-1.59336	0.0259361
Nkx2-5	-3.97585	0.00663623
Noxa1	-3.70811	0.0137541
Nppb	1.1716	0.0338783
Nrxn1	-2.51775	0.0318676
Nsl1	-1.62303	0.0035973
Nuf2	-3.4924	2.80284e-15
Nusap1	-3.91527	2.89271e-17
Ocln	-1.24805	0.0216469
Oip5	-3.36265	0.00248687
Orc1	-2.52729	2.0583e-08
P2rx5	-1.04602	0.00250067
Pard3b	-1.10234	0.000284635
Parpbp	-5.27802	0.000148047
Pax6	-4.18395	0.00300114
Pbk	-4.59708	2.70224e-22
Pcdh9	-1.00088	0.0462918
Pcdhga4	-1.1863	0.00455898
Pclaf	-3.80309	7.86041e-19
Pcsk2	-3.13954	0.00678274
Pcsk9	-2.57309	0.0330672
Pde1a	-2.62233	0.00343257
Pde1b	-5.81579	0.00291719
Pdzd3	4.81861	0.0460256
Pglyrp1	1.06843	0.0319909
Phf19	-2.56426	3.31988e-05
Pif1	-4.6258	0.000762978
Pimreg	-6.9511	8.00525e-06
Pinlyp	2.93202	0.00171039
Piwil2	1.00202	0.0339627
Pkmyt1	-1.36077	1.45983e-05
Plcd4	1.17486	0.0081524
Plcl1	-1.45813	0.0179064
Plk1	-4.46251	4.3649e-31
Plk4	-1.01545	0.000728888
Pln	1.45264	1.62719e-05
Pmf1	-1.19264	6.41264e-05
Pola1	-1.17263	0.000263145
Pole	-2.02917	2.0545e-08
Pole2	-1.69425	0.0207038
Pou2af1	2.62754	0.0304582
Ppcdc	9.79041	1.15338e-14
Ppef1	-5.74842	0.0402306
Prc1	-4.01933	6.95391e-37
Prlhr	5.19744	0.0172646
Prmt6	-6.39704	0.0120354
Prr11	-3.71806	1.81721e-11
Prss30	5.66354	0.00660931
Psrc1	-1.15009	0.0319462
Ptprv	1.06666	0.000190009
Pttg1	-3.17622	5.686e-11
Pvalb	6.17119	0.0169271
Pwwp3b	-1.40751	0.0282869
Pygm	-3.43223	0.0173553
Racgap1	-7.06489	1.09602e-08
Rad18	-1.03039	1.35548e-08
Rad51	-2.99594	7.83726e-10
Rad51ap1	-1.32756	0.000522159
Rad51ap2	-6.57801	0.000338363
Rad51b	-1.99323	0.00472783
Rad54b	-2.11438	0.00164176
Rad54l	-1.57147	5.85113e-05
Rassf10	2.16855	0.00687711
Rbp2	1.22264	0.00284048
RGD1306227	-1.05319	0.00593657
RGD1560010	-1.02772	0.00159336
RGD1563818	3.34785	0.0326764
RGD1565355	-1.0125	0.0261455
RGD1565472	2.43573	0.0351414
Rlbp1	-6.02791	0.00212576
Rmi2	-7.85354	2.85216e-07
Rpph1	1.90744	0.0349464
Rps6ka6	-1.77507	0.0304335
Rrm1	-1.05464	2.10732e-06
Rrm2	-5.28855	1.81712e-09
Rsad2	1.47477	0.035575
RT1-T24-1	-1.94735	0.0322393
Ryr2	-5.82475	0.00264132
Samd12	-1.38317	0.029608
Sapcd2	-2.30497	4.34066e-10
Sbk1	1.00818	0.0414122
Sec14l4	-5.77727	0.0368183
Serpina9	6.53658	0.000101791
Sgca	5.86783	0.0298923
Sgcd	-2.98656	0.00214689
Sgip1	-5.87828	0.030718
Sgo1	-3.63165	6.42539e-12
Sgo2	-5.29209	9.69988e-05
Shcbp1	-3.67688	3.84821e-09
Ska1	-6.34888	5.92044e-13
Ska3	-2.05013	5.40228e-12
Slc17a7	3.28682	0.0390143
Slc25a47	-5.70799	0.00533732
Slc27a3	1.58069	6.15161e-15
Slc36a2	-3.20835	0.00394456
Slc38a3	1.87315	0.0257364
Slc5a1	6.67239	0.00634335
Slc9b2	-5.98266	0.0269335
Slfn4	2.12878	0.0195844
Smc2	-1.28799	4.28738e-14
Snorc	4.78859	0.0461689
Sorcs1	-1.32009	0.0122151
Sox17	5.32478	0.0118841
Spag5	-5.12866	1.56513e-31
Spata21	2.67385	0.0191058
Spc24	-1.09716	0.000430099
Spc25	-2.84905	2.44258e-10
Spdl1	-1.23985	1.09241e-07
Spint1	1.01276	0.00362401
Srgap3	-1.13227	0.0298609
St8sia6	-5.79835	0.0376308
Stil	-1.96058	3.70554e-05
Stmn1	-2.18453	5.79267e-13
Sult1d1	5.11378	0.0228221
Svop	3.24039	8.51311e-06
Synm	1.20931	0.0305254
Syt1	-1.28169	0.0167333
Tacc3	-1.47382	4.41716e-12
Tbc1d10c	-1.06436	0.0148982
Tcf19	-2.0961	2.14145e-09
Tedc2	-1.0695	0.000226802
Tenm4	-1.10597	0.00259794
Terb1	-4.00633	0.0147764
Ticrr	-3.77001	2.93878e-15
Timeless	-1.08665	0.00322047
Tk1	-2.97408	8.71107e-05
Tma7	1.02883	0.0480604
Tmem258b	-1.03212	0.00984872
Tns4	6.81128	0.000855922
Tonsl	-1.28711	4.94031e-06
Top2a	-4.99294	1.45845e-11
Tppp	-5.68382	0.042967
Tpx2	-3.14135	3.63376e-24
Traip	-4.67733	1.78972e-08
Trip13	-1.52525	8.82057e-06
Troap	-5.10914	1.76269e-13
Ttk	-4.8219	6.34574e-20
Tubb4a	1.43042	0.0478609
Tube1	-1.33644	0.00808337
Tulp2	-3.20482	0.0107555
Ube2c	-5.29835	8.43692e-38
Ube2t	-4.77668	1.43048e-09
Uhrf1	-2.82279	2.97986e-11
Vat1l	-4.55222	0.00256576
Vsig4	-1.27457	0.00405607
Wnt1	4.78077	0.0483385
Xkr5	-2.21624	1.07932e-06
Xrcc2	-1.07506	0.000209662
Zfp13	-5.72732	0.00520288
Zfp367	-1.24472	9.45747e-10
Zfp647	6.65872	0.0426758
Zwilch	-1.07063	1.73623e-09
