# Supplementary material for: A transcriptional program associated with cell cycle regulation predominates in the anti-inflammatory effects of CX-5461 in macrophage
Source: Front Pharmacol. 2022 Oct 26;13:926317. doi: 10.3389/fphar.2022.926317 (PMC9644203; doi:10.3389/fphar.2022.926317)
Supplement: Supplementary file 9 [file Table4.XLSX]

## Sheet: Sheet1
Supplementary Table S4. Genes directly reverted by CX-5461 treatment in LPS-primed and IFN-primed macrophages
Genes upregulated in LPS-primed cells which were downregulated after CX-5461 treatment	Genes downregulated in LPS-primed cells which were upregulated after CX-5461 treatment	Genes upregulated in IFN-primed cells which were downregulated after CX-5461 treatment	Genes downregulated in IFN-primed cells which were upregulated after CX-5461 treatment
AABR07002910	AABR07034833	AABR07000658	AABR07019086
AABR07006889	AABR07026536	AABR07002775	AABR07036087
AABR07063613	AABR07028998	AABR07034729	AABR07064503
AABR07066792	AABR07044017	AABR07068799	AABR07064613
AABR07071383	AC126641	Aunip	Chid1
Crabp1	Alpk3	Bard1	Cldn2
Depdc1	Ano3	Cadps2	Crabp2
Erfe	Aox1	Caps2	Dbndd1
Fam81b	Arap3	Cdc6	Gimap6
Galnt5	Asic1	Cdca3	Gria3
Gap43	Col9a3	Cenpm	Hs3st6
Hrob	Crabp2	Cip2a	Inka2
LOC100912365	Ctnna2	Clcnka	Itgb4
LOC102546889	Dixdc1	Depdc1	Kdf1
Mnd1	Dnali1	Depdc1b	LOC100910979
Plcz1	Dpp4	E2f8	LOC100911319
Tmem114	Evpl	Eme1	LOC102548326
Wdr77	F13a1	Erfe	LOC103689977
	Frmd3	Gap43	LOC103690149
	Galnt13	Kif4a	LOC108348070
	Gas6	LOC100912399	Ltk
	Grhl1	Lrrtm2	RGD1563818
	Gria3	Mybl2	Snorc
	Hyal1	Neil3	Tns4
	Inka2	Nuf2
	Itgb4	Plk1
	Kitlg	Rmi2
	Lratd2	Sec14l4
	Lrit1	Shcbp1
	Mag	Ska1
	Mkx	Slc36a2
	NEWGENE_1304700	Tmem258b
	Ngp	Tppp
	Nudt10	Ube2c
	P2ry4	Ube2t
	Plcd4	Vsig4
	Pln
	Rpl35al1
	Tmco3
