# Supplementary material for: A transcriptional program associated with cell cycle regulation predominates in the anti-inflammatory effects of CX-5461 in macrophage
Source: Front Pharmacol. 2022 Oct 26;13:926317. doi: 10.3389/fphar.2022.926317 (PMC9644203; doi:10.3389/fphar.2022.926317)
Supplement: Supplementary file 10 [file Table5.XLSX]

## Sheet: LPSCXvsLPSDEG
Supplementary Table S5. Differentially expressed genes in response to CX-5461 in LPS-primed macrophages
gene symbol	log2FoldChange	pvalue
AABR07000658	-4.53901	3.88645e-24
AABR07002910	-6.09625	0.018918
AABR07006889	-6.80901	8.84663e-08
AABR07010787	2.38039	0.0296229
AABR07012583	1.12513	0.0375589
AABR07014855	2.1761	0.0345635
AABR07015040	1.3381	0.0279675
AABR07022162	1.76373	0.0351196
AABR07026536	1.98021	0.0183495
AABR07027015	-1.8494	0.0478811
AABR07027753	1.796	0.0284708
AABR07028352	-1.5199	1.13819e-06
AABR07028998	3.39498	0.00131352
AABR07030091	2.01736	0.0314175
AABR07034833	6.43577	0.0374923
AABR07036016	3.27588	0.0247259
AABR07038021	1.48821	0.0078684
AABR07039446	-4.41117	0.00074634
AABR07044017	5.95612	0.00280471
AABR07044364	-4.42771	0.000138906
AABR07049799	-5.55038	0.0121521
AABR07049960	-6.75989	0.000167184
AABR07050134	-7.28842	0.00991786
AABR07055801	-7.08425	0.00257762
AABR07055827	5.51954	0.0188974
AABR07055919	-1.1663	0.0017509
AABR07056464	-7.0654	5.78514e-05
AABR07058615	-1.09453	0.0397249
AABR07058935	5.45817	0.0134886
AABR07062694	4.95449	0.0428695
AABR07062753	-1.23028	0.0448306
AABR07063613	-7.92419	0.0426449
AABR07065925	4.48355	0.0429051
AABR07066792	-7.16109	0.00138023
AABR07066820	-1.48912	0.0157026
AABR07067080	-4.13982	0.029819
AABR07068030	-5.27255	0.00305579
AABR07071383	-5.97289	0.00319298
Abcb4	1.78254	3.96471e-20
AC110315	-2.17294	0.00938899
AC111734	2.06354	0.0036995
AC126641	1.18531	0.0226595
AC130232	-1.33641	0.0379972
AC132057	4.44357	0.0329449
Actg2	-1.40465	0.0010755
Adamtsl3	-1.42782	0.0485721
Adhfe1	1.70388	0.0398574
Ahrr	1.25747	0.0249333
Alpk3	2.33762	0.0327407
Ankle1	-7.99891	1.34861e-07
Ankrd13d	1.03017	3.75996e-05
Anln	-1.54107	2.66836e-06
Ano3	2.31637	1.99913e-07
Aox1	1.11524	0.0235063
Apold1	-3.13257	0.00377341
Arap3	1.06632	0.0330309
Arhgap11a	-1.44659	2.58091e-09
Arhgap19	-1.50859	0.00301252
Asf1b	-2.68798	1.35958e-19
Asic1	2.96927	0.0104572
Aspg	-1.27069	0.0208749
Aspm	-3.30422	1.4784e-14
Ass1	2.05338	4.25521e-07
Atad5	-1.01042	0.000602386
Aunip	-5.54581	1.71429e-06
Aurka	-1.63037	3.94145e-09
Aurkb	-1.74569	7.1599e-15
Bard1	-2.67489	0.000207945
Birc5	-3.33373	6.15803e-14
Bmp8a	2.6288	0.0282579
Bok	-1.16908	2.16899e-06
Brca1	-1.38593	4.81686e-07
Brip1	-1.27961	0.00385053
Bub1	-3.41497	4.79556e-22
Bub1b	-4.8772	0.00252282
C1ql1	5.02727	0.036765
Cacna1s	-1.42223	0.0423948
Calhm6	-3.66106	0.0294631
Catsperz	1.9204	5.76682e-05
Ccna2	-4.42871	2.88905e-23
Ccnb1	-5.34682	4.2874e-35
Ccne1	-1.00752	7.18288e-08
Ccne2	-1.94304	4.68705e-12
Ccnf	-1.69762	2.4312e-07
Ccr1	1.0121	0.0115072
Cd163	-1.99769	0.0167995
Cd24	1.05238	0.0294807
Cd55	1.00096	7.52537e-08
Cdc20	-3.84455	3.1513e-23
Cdc25b	-1.89813	9.2289e-09
Cdc45	-2.09895	2.65222e-09
Cdc6	-3.84555	1.8071e-07
Cdc7	-1.28689	3.99783e-07
Cdca2	-3.21946	1.34988e-17
Cdca3	-4.2164	3.04658e-21
Cdca5	-2.0492	5.47634e-05
Cdca7	-1.09045	0.00675661
Cdca7l	-1.93844	0.00122922
Cdca8	-2.45563	3.07803e-11
Cdk1	-2.37439	1.49463e-08
Cdk5r2	4.00593	0.0411283
Cdkn1a(p21)	1.76471	1.79938e-38
Cdkn3	-2.32228	1.64911e-05
Cdt1	-2.07066	5.84287e-07
Cenpa	-2.93892	1.56949e-10
Cenpe	-3.87171	4.94055e-19
Cenpf	-4.76419	1.18686e-36
Cenph	-1.82904	3.35979e-05
Cenpi	-2.58448	2.24873e-07
Cenpk	-1.90586	2.93168e-05
Cenpm	-1.81395	0.00110303
Cenpp	-4.39494	0.000928348
Cenpt	-4.93422	6.438e-15
Cenpu	-1.55693	3.98915e-07
Cenpw	-4.11766	9.21785e-12
Cep128	-1.21612	3.28469e-05
Cep55	-3.21296	6.01958e-20
Cep72	-3.07303	1.10323e-10
Ces2c	4.12883	0.00132481
Chaf1a	-1.07331	5.12196e-09
Chaf1b	-1.54728	7.51137e-06
Chtf18	-1.41325	3.15296e-05
Cip2a	-3.54242	1.78481e-11
Ckap2	-1.64206	5.57998e-07
Ckap2l	-2.69119	1.50472e-12
Cldn19	-5.68152	0.0431511
Clec2d2	1.05965	0.025672
Clic6	1.56732	0.00795725
Clspn	-4.68856	3.87648e-11
Col9a3	5.10315	0.0363833
Colgalt2	-2.11477	0.0413694
Crabp1	-2.44697	0.0179433
Crabp2	1.9341	0.00320658
Cst6	1.75722	0.000359519
Ctnna2	5.75204	0.00620244
Cxcl13	1.33489	0.0430371
Cyp39a1	-1.55272	0.0479773
Ddx11	-2.28149	1.5397e-06
Depdc1	-6.2131	8.97323e-23
Depdc1b	-6.15624	3.64935e-09
Depdc7	1.21906	0.00182375
Diaph3	-1.96424	8.25592e-23
Dixdc1	1.47711	1.49474e-09
Dlgap5	-2.45235	7.27532e-20
Dnali1	2.21384	0.00661705
Dpp4	1.6829	0.0339303
Dsc3	1.42565	4.42794e-05
Dscc1	-1.9225	0.000439861
Dtl	-2.65039	2.91206e-08
E2f7	-4.51844	4.29659e-08
E2f8	-5.47407	4.06122e-13
Ebf2	5.75119	0.0325466
Ect2	-3.00572	3.06527e-15
Ednrb	2.15133	0.0107794
Eme1	-1.969	0.00868204
Epcam	5.66669	0.0380103
Ephx1	1.22005	3.65694e-14
Ercc6l	-2.11968	8.2658e-10
Erfe	-2.5147	2.00508e-17
Esco2	-2.95144	5.44903e-12
Esm1	2.92638	2.09045e-06
Espl1	-5.78459	7.46727e-07
Evpl	1.08332	0.0397202
Exo1	-3.57514	8.68703e-11
F13a1	1.30008	0.0487047
Fam111a	-5.08938	6.56389e-12
Fam122b	4.31474	0.025429
Fam131a	-9.33103	0.0169442
Fam3d	-5.31493	0.0247835
Fam81b	-5.29815	0.0346024
Fam83d	-2.84532	3.39123e-12
Fanca	-1.45982	0.000112314
Fancb	-1.25828	0.0237792
Fancc	-1.23481	0.0125434
Fancd2	-2.58693	1.38252e-07
Fanci	-1.82095	6.67653e-13
Fbxo5	-2.83598	3.33175e-07
Foxm1	-1.80666	1.40395e-11
Frmd3	3.30258	0.0466756
Galnt13	1.13801	0.000193272
Galnt5	-1.56197	0.0108707
Gap43	-3.37402	0.0450686
Gas6	1.13197	0.0419006
Gen1	-2.1514	3.65376e-06
Gins1	-2.41707	1.73242e-05
Gjb5	1.44096	0.0389855
Gmnn	-1.08042	0.000567115
Gnat2	1.84659	0.0120357
Gpr19	-1.19078	0.00641525
Gpr27	5.9561	0.00235954
Grhl1	3.19943	0.0294009
Gria3	1.18847	3.67798e-07
Grik2	-5.63098	0.0474991
H4f3	1.21887	0.000246882
Hal	3.4173	0.0125593
Hapln2	-1.70492	0.0179982
Hdac6	6.10554	0.0161762
Hepacam	2.0888	0.0153638
Hist2h2aa2	1.60807	1.61753e-12
Hist2h4a	1.19741	0.000452214
Hjurp	-1.92654	5.1473e-07
Hmgb2	-1.83505	6.08841e-11
Hmgb2l1	-1.88192	0.00733671
Hmgn5	-1.84347	0.00658958
Hmmr	-4.21138	1.50901e-27
Hrob	-2.48292	3.12106e-05
Hunk	-2.96822	0.00542169
Hyal1	1.44328	7.12267e-08
Igfbp5	-1.7475	0.0138728
Il27	5.61801	0.0124983
Inka2	2.53405	2.87144e-05
Iqgap3	-1.72929	6.94693e-12
Itgb4	1.43148	6.53385e-07
Kcnk4	2.41972	2.554e-06
Kcnt2	-1.6388	0.0225068
Kctd19	-1.07271	0.00470091
Kif11	-3.31739	9.0741e-19
Kif14	-4.95858	7.9331e-09
Kif15	-2.73488	4.18045e-10
Kif18a	-1.72512	0.000225051
Kif18b	-3.37977	2.51964e-22
Kif20a	-3.70378	1.69823e-25
Kif20b	-4.79425	1.72612e-33
Kif22	-1.93227	1.1572e-09
Kif23	-3.95208	7.04338e-34
Kif24	-1.82667	0.000282237
Kif2c	-5.24061	9.46255e-05
Kif4a	-6.63328	9.02798e-32
Kifc1	-3.29756	1.98487e-13
Kitlg	1.23371	2.79347e-09
Klhdc4	-4.69464	2.41701e-06
Klhdc7a	4.03959	0.000126002
Klhdc8a	1.48203	0.0255758
Klra5	-6.42494	0.041337
Knl1	-1.91688	7.94821e-10
Knstrn	-3.45091	1.02608e-20
Kntc1	-2.30204	4.73126e-15
Lag3	-6.69657	0.00471779
Lamb3	1.57773	0.0127352
Lingo4	-3.50106	0.0416647
Lmnb1	-1.5252	4.05932e-08
LOC100359539	-3.79228	4.80598e-36
LOC100362109	6.01991	0.0227841
LOC100909830	-7.81411	0.045617
LOC100911516	-1.70276	0.000147075
LOC100912282	13.2809	0.000675265
LOC100912365	-6.01201	0.0280303
LOC100912564	1.79411	0.000960339
LOC102546889	-8.50655	0.0295132
LOC102548682	1.30008	4.2971e-05
LOC102551339	5.16522	0.0273097
LOC102554913	-6.47605	0.00830344
LOC103693563	8.71002	0.0258218
LOC103694853	1.13191	0.0125151
LOC299282	1.58391	0.0223605
LOC498759	5.03071	0.0380357
LOC682793	-1.92031	0.0343034
Lratd2	1.48643	0.0314457
Lrit1	3.96647	0.0491245
Lrr1	-5.80836	0.00701305
Lrrn2	1.67417	6.42796e-05
Mad2l1	-1.13747	7.17529e-06
Mag	3.80764	0.0112047
Marchf10	5.75152	0.00526993
Mastl	-3.1111	7.57601e-16
Mcm10	-2.17912	9.33869e-13
Mcm3	-1.41554	2.00679e-08
Mcm5	-3.60133	5.32166e-05
Mcm6	-1.51715	3.47873e-10
Mcm8	-1.99085	6.17747e-06
Melk	-2.34622	4.88017e-08
Mfap4	10.9651	0.00500743
Mis18a	-5.1351	4.95463e-06
Mki67	-4.26974	1.19933e-54
Mkx	5.40469	0.0162917
Mmp15	2.1656	0.000222844
Mms22l	-1.8818	1.18025e-13
Mnd1	-1.85885	0.00149703
Mns1	-1.48297	0.000626957
Ms4a4e	-1.00442	0.0306189
Ms4a6bl	-1.40386	0.0245042
Mybl2	-2.92514	2.21121e-25
Myh4	1.33056	0.0434859
Myocd	-6.12893	0.0198694
Nap1l5	-2.82017	0.0209043
Ncapd2	-1.02327	1.69912e-06
Ncapg	-2.77161	2.32654e-19
Ncaph	-2.10346	2.80735e-08
Ndc80	-3.68785	9.92158e-26
Nectin1	1.02051	3.39769e-05
Neil3	-7.26229	7.50928e-06
Nek2	-5.1453	3.33677e-11
Nes	-1.05808	0.00339341
Neurl1b	-1.27914	0.0151541
NEWGENE_1304700	11.7987	0.00252802
Ngp	5.02896	0.0416392
Npbwr1	5.94643	0.0063708
Nsl1	-1.99315	6.10078e-06
Nudt10	1.35302	0.020649
Nuf2	-3.19455	4.66142e-14
Nusap1	-3.67245	4.48186e-12
Oip5	-3.40679	0.00243527
Olah	1.03833	0.001606
Orc1	-2.85977	1.55861e-10
Ovol1	-2.1208	0.00673951
P2rx6	6.09152	0.00375928
P2ry1	1.12909	0.0373144
P2ry4	1.16676	0.0478492
Palm3	4.95784	0.00815413
Parpbp	-5.36316	3.04465e-12
Pbk	-5.25923	0.0157211
Pcdh20	-1.15376	0.0135023
Pclaf	-3.32329	0.000227238
Pcsk9	-2.05541	0.00334807
Pdia5	-1.08405	0.00082286
Phf19	-2.27299	8.57519e-07
Pif1	-3.53087	0.014683
Pimreg	-5.65511	3.63638e-20
Pinlyp	2.50486	0.0010845
Pkmyt1	-2.10996	2.73052e-07
Plcd4	1.80835	1.47885e-06
Plcz1	-6.07931	0.0218164
Plekhg4	-1.45736	0.00220601
Plk1	-4.10197	1.71004e-14
Plk4	-1.10524	2.43346e-06
Pln	2.04235	0.00206481
Pmf1	-1.17863	0.00169572
Pola1	-1.01136	6.83338e-05
Pold1	-1.21241	1.92104e-06
Pole	-1.45896	2.34351e-10
Polq	-3.22272	0.00470181
Ppcdc	-9.27354	0.0176355
Ppef1	-6.38097	0.000561582
Ppp2r2c	1.70891	2.62099e-05
Prc1	-4.26491	1.32813e-26
Prdm13	3.52307	0.0288814
Prr11	-3.14531	4.41854e-14
Psrc1	-1.24914	0.0388669
Ptprb	5.29359	0.0216153
Ptprv	1.19474	3.06051e-06
Pttg1	-3.50736	2.97455e-11
Racgap1	-5.94616	1.07035e-06
Rad51	-3.22815	8.60005e-23
Rad51ap1	-1.33613	7.24639e-05
Rad54l	-1.2863	9.04588e-05
Rassf10	1.99742	0.00431315
Rbp2	1.05316	0.00465608
Rdh12	-2.58131	0.0478902
RGD1561102	2.47293	0.0334031
Rgs4	-5.76511	0.0412659
Rinl	1.72107	0.0150319
Rorb	-1.16521	0.0311732
Rorc	6.58688	0.000250617
Rpl35al1	1.76815	0.01884
Rrm2	-5.44382	0.00104977
RT1-Ba	-7.00894	0.00181027
RT1-T24-1	-3.29927	0.000554293
Ryr2	-5.60327	0.0125098
Sapcd2	-1.74156	0.00438283
Sass6	-1.1933	0.00244206
Scml2	-1.7689	0.0344265
Scube2	1.43541	0.0472205
Sgca	6.06509	0.00175876
Sgo1	-2.87363	0.000101108
Sgo2	-5.05452	6.07573e-19
Shcbp1	-4.14948	3.97199e-16
Six1	-1.47548	0.028367
Ska1	-4.12285	9.14694e-08
Ska3	-2.22068	1.51324e-11
Slc24a4	-5.99296	0.0232884
Slc27a3	2.06197	1.41968e-11
Slc5a1	6.16494	0.00192618
Slc5a7	2.44465	0.0190638
Slfn4	1.13604	0.0173876
Smc2	-1.01856	6.78192e-06
Snca	-6.28147	0.0130204
Snrpg	1.11109	0.0226607
Spag4	-6.58019	0.0325656
Spag5	-3.85836	3.51741e-15
Spata18	5.88578	0.0312144
Spata48	5.65317	0.0426661
Spc24	-1.63314	1.75169e-06
Spc25	-2.56281	8.67058e-17
Spock2	1.82973	0.0184896
Spp1	1.24205	2.76578e-05
St8sia4	1.02744	0.00776582
Stil	-1.95157	7.4939e-10
Stmn1	-2.09357	1.26765e-15
Stra6	4.14848	0.00353964
Svop	2.43625	0.00487914
Sytl2	-1.3787	0.00138322
Tacc3	-1.36267	1.01987e-06
Tbx5	5.99318	0.0203931
Tceal6	-3.94653	0.00185635
Tcf19	-1.07643	0.00120313
Tekt2	5.61485	0.00894516
Tex52	-5.69007	0.00872563
Ticrr	-3.4915	2.64913e-16
Tk1	-2.9691	5.80628e-14
Tmco3	11.5219	0.00318702
Tmem114	-6.73861	0.00423259
Tnfsf11	-3.34674	0.0413638
Top2a	-5.28436	1.2736e-11
Tpx2	-3.16706	5.73612e-27
Traip	-5.54134	2.88717e-08
Trank1	-6.13935	0.00220842
Trip13	-1.39497	0.000758003
Troap	-5.40206	0.00702915
Ttk	-4.496	1.6456e-10
Ubash3a	1.21828	0.0141555
Ube2c	-4.47169	2.16663e-22
Ube2t	-4.18145	0.000454679
Uhrf1	-2.69362	3.2332e-12
Vat1l	-2.88196	0.0283508
Vwa8	1.03441	0.0454395
Vwde	-6.1071	0.00332882
Wdr77	-11.5053	0.00323146
Wipf3	2.39369	0.00384258
Xkr5	-1.5312	0.000364982
Zfp367	-1.07739	0.000121175
Zmiz2	-11.7966	0.00253265
